# Supplementary material for: Imaging Membrane Curvature inside a FcεRI-Centric Synapse in RBL-2H3 Cells Using TIRF Microscopy with Polarized Excitation
Source: J Imaging. 2019 Jul 4;5(7):63. doi: 10.3390/jimaging5070063 (PMC6663088; doi:10.3390/jimaging5070063)
Supplement: Supplementary file 1 [file jimaging-05-00063-s001.zip]

Archive with 3 entries (2 files):
- jimaging-495760-suppl/Fig 5 image sequence.avi
- jimaging-495760-suppl/jimaging-495760 - suppl.pdf
- jimaging-495760-suppl/
